# Supplementary material for: Characterization and genomic analysis of a novel halovirus infecting Chromohalobacter beijerinckii
Source: Front Microbiol. 2022 Dec 7;13:1041471. doi: 10.3389/fmicb.2022.1041471 (PMC9769972; doi:10.3389/fmicb.2022.1041471)
Supplement: Supplementary file 1 [file Table_1.XLSX]

## Sheet: Nr
ORFs annotation results
#Qeury_name	begin	end	Strand	Description	Scientific Name	Accession	Query Cover	E value	Per. ident
ORF1	417	905	-	helix-turn-helix domain-containing protein	Thioalkalivibrio sulfidiphilus	WP_012638235.1	0.87	1e-61	0.6901
ORF2	1067	1363	+	helix-turn-helix domain-containing protein	Marinobacter halodurans	WP_131479223.1	0.98	7e-47	0.7653
ORF3	1470	1952	+	hypothetical protein	Halomonas sp. HG01	WP_046079672.1	0.97	7e-103	0.9045
ORF4	1949	3931	+	Mu transposase C-terminal domain-containing protein	Halomonas sp. HG01	WP_173834970.1	0.99	0	0.7764
ORF5	4011	4979	+	AAA family ATPase	Halomonas sp. HG01	WP_052719374.1	0.99	0	0.8758
ORF6	4976	5296	+	hypothetical protein	Halomonas alimentaria	WP_161430221.1	0.93	8e-31	0.63
ORF7	5296	5607	+	hypothetical protein	Marinobacter subterrani	WP_197083910.1	0.86	2e-27	0.663
ORF8	5604	6275	+	hypothetical protein	Halomonas sp. HG01	WP_046079667.1	0.7	1e-54	0.6139
ORF9	6272	6637	+	hypothetical protein	Halomonas maris	WP_176304643.1	0.72	1e-20	0.4886
ORF10	6634	7170	+	host-nuclease inhibitor Gam family protein	Halomonas saccharevitans	WP_139233919.1	0.99	3e-112	0.9157
ORF11	7167	7490	+	hypothetical protein	Chromohalobacter salexigens	WP_128691300.1	0.98	6e-64	0.934
ORF12	7596	7736	+	/	/	/	/	/	/
ORF13	7746	8192	+	hypothetical protein	Halomonas eurihalina	WP_149320748.1	0.99	7e-71	0.7181
ORF14	8189	8635	+	hypothetical protein	Halomonas saccharevitans	WP_089849488.1	0.97	2e-76	0.9517
ORF15	8632	9183	+	regulatory protein GemA	Halomonas sp.	NQY70175.1	0.96	4e-93	0.8371
ORF16	9209	9667	+	hypothetical protein	Halomonas saccharevitans	WP_089849484.1	0.99	1e-87	0.9342
ORF17	9664	10047	+	hypothetical protein	Halomonas saccharevitans	WP_089849482.1	0.99	2e-64	0.9685
ORF18	10047	10439	+	hypothetical protein	Halomonas sp. HG01	WP_046079657.1	0.99	7e-61	0.8462
ORF19	10605	10859	+	membrane protein	Halomonas sp. HG01	WP_046079656.1	0.61	8e-10	0.8654
ORF20	10802	11137	+	holin	Halomonas ethanolica	WP_234270873.1	0.8	6e-33	0.7889
ORF21	11139	11312	+	hypothetical protein	Halomonas saccharevitans	WP_175535067.1	0.93	1e-14	0.6481
ORF22	11309	12007	+	lytic transglycosylases	Halomonas halophila	GEK71579.1	0.79	4e-98	0.7784
ORF23	11998	12381	+	hypothetical protein	Halomonas sp. HG01	WP_046079654.1	0.99	9e-22	0.5433
ORF24	12378	12752	+	hypothetical protein	Halomonas sp. HG01	WP_152662870.1	0.99	1e-25	0.7823
ORF25	12942	13286	+	hypothetical protein	Halomonas saccharevitans	WP_089849469.1	0.97	9e-60	0.8036
ORF26	13283	13579	+	hypothetical protein	Halomonas saccharevitans	WP_089849468.1	0.98	2e-29	0.8469
ORF27	13583	14122	+	DUF3486 family protein	Halomonas sp. HG01	WP_046079650.1	0.99	1e-102	0.9218
ORF28	14119	15675	+	DUF3486 family protein	Halomonas saccharevitans	WP_089849466.1	0.96	0	0.9098
ORF29	15676	17139	+	DUF935 family protein	Halomonas saccharevitans	WP_089849464.1	0.99	0	0.8691
ORF30	17139	17930	+	hypothetical protein	Halomonas sp. HG01	WP_046079647.1	0.99	8e-178	0.9011
ORF31	17934	18449	+	phage virion morphogenesis protein	Halomonas sp. HG01	WP_046079646.1	0.99	1e-102	0.8596
ORF32	18734	19855	+	peptidase	Halomonas saccharevitans	WP_089849458.1	0.99	0	0.8499
ORF33	19852	20196	+	DUF2190 family protein	Thalassospira sp.	MAZ33390.1	0.99	7e-27	0.7105
ORF34	20233	21171	+	major capsid protein	Halomonas sp. HG01	WP_046079643.1	0.99	0	0.9327
ORF35	21224	21643	+	hypothetical protein	Halomonas sp. HG01	WP_046079642.1	0.32	1e-14	0.7609
ORF36	21647	22057	+	DUF1320 family protein	Halomonas saccharevitans	WP_089849450.1	0.99	4e-54	0.7941
ORF37	22057	22614	+	DUF1834 family protein	Halomonas sp. HG01	WP_046079640.1	0.82	4e-72	0.7987
ORF38	22611	22844	+	DUF2635 family protein	Halomonas sp.	NQY70154.1	0.62	1e-21	0.8367
ORF39	22844	24331	+	phage tail sheath subtilisin-like domain-containing protein	Halomonas sp.	NQY70153.1	0.99	0	0.8485
ORF40	24388	24744	+	phage tail tube protein	Halomonas sp.	NQY70152.1	0.99	6e-72	0.8983
ORF41	24748	25152	+	phage tail assembly protein	Marinobacter subterrani	WP_048494270.1	0.74	2e-38	0.65
ORF42	25095	25280	+	hypothetical protein	Marinobacter subterrani	KMQ73999.1	0.95	5e-24	0.7458
ORF43	25273	27243	+	hypothetical protein	Halomonas sp. HG01	WP_173834971.1	0.99	0	0.7335
ORF44	27246	27452	-	hypothetical protein	Halomonas sp. HG01	WP_046079634.1	0.98	1e-37	0.9118
ORF45	27502	28752	+	DNA circularization N-terminal domain-containing protein	Halomonas sp.	NQY70148.1	0.99	0	0.863
ORF46	28745	29818	+	hypothetical protein	Halomonas sp.	NQY70147.1	0.89	0	0.8696
ORF47	29818	30414	+	phage baseplate assembly protein V	Marinobacter subterrani	WP_048496903.1	0.98	7e-79	0.7005
ORF48	30414	30857	+	phage GP46 family protein	Halomonas sp.	NQY70145.1	0.99	2e-57	0.8367
ORF49	30869	31921	+	baseplate J/gp47 family protein	Halomonas sp.	MCJ8285094.1	0.99	0	0.8143
ORF50	31906	32532	+	DUF2313 family protein	Bordetella hinzii	WP_060833166.1	0.99	1e-115	0.8019
ORF51	32537	32809	+	hypothetical protein	Alcaligenaceae	WP_181391112.1	0.97	5e-38	0.8427
ORF52	32809	33159	+	hypothetical protein	Halomonas saccharevitans	WP_089849420.1	0.99	6e-59	0.7672
ORF53	33159	34208	+	SUMF1/EgtB/PvdO family nonheme iron enzyme	Halomonas sp. WRN001	WP_095619264.1	0.99	6e-154	0.6477
ORF54	34205	34561	+	diversity-generating retroelement protein Avd	Gammaproteobacteria	WP_012638182.1	0.99	4e-64	0.7881
ORF55	34898	35938	+	RNA-directed DNA polymerase	Thioalkalivibrio sulfidiphilus HL-EbGr7	ACL72698.1	0.98	0	0.8169
