# Supplementary material for: Characterization and genomic analysis of a novel halovirus infecting Chromohalobacter beijerinckii
Source: Front Microbiol. 2022 Dec 7;13:1041471. doi: 10.3389/fmicb.2022.1041471 (PMC9769972; doi:10.3389/fmicb.2022.1041471)
Supplement: Supplementary file 2 [file Table_2.XLSX]

## Sheet: vConTact2
ID	Name	Accession	VC	VC Status	Quality	Genus Confidence Score
B23	Marinobacter phage B23	KY939598.1	NA	Outlier	NA	NA
BcepMu	Burkholderia cenocepacia phage BcepMu	NC_005882.1	177_0	Clustered	0.1726	1
KS10	Burkholderia phage KS10	NC_011216.1	NA	Outlier	NA	NA
phiE255	Burkholderia phage phiE255	NC_009237.1	177_0	Clustered	0.1726	1
phiP27	Enterobacteria phage phiP27	NC_003356.1	122_0	Clustered	0.5308	1
SfV	Enterobacteria phage SfV	NC_003444.1	122_0	Clustered	0.5308	1
D108	Escherichia phage D108	NC_013594.1	176_0	Clustered	0.5777	1
Mu	Escherichia phage Mu	NC_000929.1	176_0	Clustered	0.5777	1
SuMu	Haemophilus phage SuMu	NC_019455.1	NA	Outlier	NA	NA
3927AP2	Mannheimia phage vB_MhM_3927AP2	NC_028766.1	NA	Outlier	NA	NA
B3	Pseudomonas phage B3	AF232233.1	175_0	Clustered	0.1726	1
JBD25	Pseudomonas phage JBD25	NC_027992.1	175_0	Clustered	0.7626	1
JBD67	Pseudomonas phage JBD67	NC_042135.1	175_0	Clustered	0.1726	1
JD18	Pseudomonas phage JD18	JX495041.1	175_0	Clustered	0.1726	1
Ps60	Pseudomonas phage Ps60	MH719194.1	175_0	Clustered	0.1726	1
BR141c	Pseudomonas phage vB_Pae_BR141c	MK511065.1	175_0	Clustered	0.1726	1
BR58a	Pseudomonas phage vB_Pae_BR58a	MK511064.1	175_0	Clustered	0.1726	1
CF118c	Pseudomonas phage vB_Pae_CF118c	MK511060.1	175_0	Clustered	0.1726	1
CF125a	Pseudomonas phage vB_Pae_CF125a	MK511061.1	175_0	Clustered	0.1726	1
CF127b	Pseudomonas phage vB_Pae_CF127b	MK511062.1	175_0	Clustered	0.1726	1
CF177a	Pseudomonas phage vB_Pae_CF177a	MK511063.1	175_0	Clustered	0.1726	1
CF53b	Pseudomonas phage vB_Pae_CF53b	MK511058.1	175_0	Clustered	0.1726	1
CF78a	Pseudomonas phage vB_Pae_CF78a	MK511059.1	175_0	Clustered	0.1726	1
PM105	Pseudomonas phage vB_PaeS_PM105	LN898172.1	175_0	Clustered	0.1726	1
SS2019XII	Pseudomonas phage vB_Pae-SS2019XII	MN536027.1	175_0	Clustered	0.1726	1
RR1-B	Rhizobium phage RR1-B	NC_021557.1	NA	Outlier	NA	NA
RcapMu	Rhodobacter phage RcapMu	NC_016165.1	NA	Outlier	NA	NA
sal3	Salmonella phage 118970_sal3	NC_031940.1	122_0	Clustered	0.5308	1
ST64B	Salmonella phage ST64B	NC_004313.1	122_0	Clustered	0.5308	1
SfII	Shigella phage SfII	NC_021857.1	122_0	Clustered	0.5308	1
SfIV	Shigella phage SfIV	NC_022749.1	122_0	Clustered	0.5308	1
SfMu	Shigella phage SfMu	NC_027382.1	176_0	Clustered	0.5777	1
12B12	Vibrio phage martha 12B12	NC_021070.1	NA	Outlier	NA	NA
YPCBV-1	YPCBV-1	OP380511.1	NA	Outlier	NA	NA
